# Supplementary material for: N,N′-Bis(phenyl­sulfon­yl)succinamide
Source: Acta Crystallogr Sect E Struct Rep Online. 2009 Dec 16;66(Pt 1):o181. doi: 10.1107/S1600536809053537 (PMC2980084; doi:10.1107/S1600536809053537)
Supplement: Supplementary file 2 [file e-66-0o181-Isup2.hkl]

# 
# h,k,l, Fc-squared, Fo-squared, sigma(Fo-squared) and status flag 
# 
data_I
_shelx_title ' NASSA1 P2(1)/C' 
_shelx_refln_list_code          4 
_shelx_F_calc_maximum      130.66 
_exptl_crystal_F_000       412.00 
_reflns_d_resolution_high  0.8001 
 
loop_ 
 _symmetry_equiv_pos_as_xyz 
 'x, y, z' 
 '-x, y+1/2, -z+1/2' 
 '-x, -y, -z' 
 'x, -y-1/2, z-1/2' 
 
_cell_length_a     8.7800 
_cell_length_b     5.1590 
_cell_length_c    19.6220 
_cell_angle_alpha  90.000 
_cell_angle_beta  101.255 
_cell_angle_gamma  90.000 
 
_shelx_F_squared_multiplier     1.000 
 
loop_ 
 _refln_index_h 
 _refln_index_k 
 _refln_index_l 
 _refln_F_squared_calc 
 _refln_F_squared_meas 
 _refln_F_squared_sigma 
 _refln_observed_status 
   2   0   0      267.29      276.11      3.00 o 
   3   0   0      284.10      308.65      6.26 o 
   4   0   0     5344.60     5408.26     14.14 o 
   5   0   0      181.03      165.46      2.28 o 
   6   0   0      314.33      285.58      5.52 o 
   7   0   0       65.69       57.11      3.58 o 
   8   0   0      150.26      129.43      4.97 o 
   9   0   0       91.62       86.92      4.80 o 
  10   0   0      124.08      142.97      6.27 o 
   1   1   0    10469.71    10069.27     55.17 o 
   2   1   0       46.18       66.64      1.55 o 
   3   1   0      233.43      202.17      1.53 o 
   4   1   0       73.27      102.98      1.47 o 
   5   1   0      395.37      447.99      2.94 o 
   6   1   0      111.00      117.09      2.32 o 
   7   1   0       68.25       68.71      2.19 o 
   8   1   0      359.66      350.12      5.16 o 
   9   1   0      164.50      149.57      4.85 o 
  10   1   0        3.20        4.19      2.53 o 
   0   2   0      361.00      365.60      5.41 o 
   1   2   0      586.85      587.88      3.19 o 
   2   2   0      287.68      281.98      2.06 o 
   3   2   0       68.41       64.75      2.05 o 
   4   2   0       23.02       28.65      1.26 o 
   5   2   0      167.42      166.42      3.22 o 
   6   2   0       26.18       23.74      3.29 o 
   7   2   0      230.01      221.12      3.20 o 
   8   2   0       40.45       35.46      3.94 o 
   9   2   0        7.76       13.73      2.51 o 
  10   2   0        1.93        1.71      3.56 o 
   1   3   0        0.01        1.06      0.73 o 
   2   3   0      392.54      413.12      3.69 o 
   3   3   0      197.50      205.22      2.98 o 
   4   3   0        0.78        0.39      1.97 o 
   5   3   0       25.60       23.72      2.72 o 
   6   3   0       63.30       64.39      3.87 o 
   7   3   0       17.87       17.21      3.08 o 
   8   3   0       39.07       34.00      3.65 o 
   9   3   0       10.49        7.64      3.85 o 
   0   4   0       38.42       36.48      3.17 o 
   1   4   0       28.22       33.16      2.30 o 
   2   4   0        1.82        3.68      2.61 o 
   3   4   0       23.20       31.62      3.28 o 
   4   4   0       10.25        9.68      2.83 o 
   5   4   0        3.72        3.10      2.55 o 
   6   4   0        2.47        2.39      2.84 o 
   7   4   0        0.83        0.03      2.44 o 
   1   5   0       43.29       37.56      2.91 o 
   2   5   0        6.61        3.94      2.85 o 
   3   5   0      185.17      163.38      5.42 o 
   4   5   0        0.48        0.98      2.79 o 
   5   5   0        5.56        8.05      3.20 o 
   6   5   0        0.14        3.12      2.63 o 
   0   6   0       54.40       53.63      4.04 o 
   1   6   0        0.12        1.03      2.13 o 
   2   6   0       21.24       17.02      3.31 o 
   3   6   0        1.73        1.74      3.06 o 
 -10   1   1        7.12        6.59      3.30 o 
  -9   1   1        5.01        8.93      2.76 o 
  -8   1   1        4.72        2.59      2.15 o 
  -7   1   1        0.45       -0.29      1.88 o 
  -6   1   1      232.92      235.03      3.60 o 
  -5   1   1      403.29      441.32      2.60 o 
  -4   1   1      127.40      138.59      1.31 o 
  -3   1   1      121.07      122.21      1.33 o 
  -2   1   1      558.15      578.12      2.06 o 
  -1   1   1      847.81      826.39      2.55 o 
   0   1   1        3.88        8.55      0.71 o 
   1   1   1      498.00      455.07      2.20 o 
   2   1   1     1070.01     1076.11     21.19 o 
   3   1   1     1047.21     1123.79      9.45 o 
   4   1   1     1007.17     1083.22      7.97 o 
   5   1   1      880.24      920.23      7.93 o 
   6   1   1        5.90        5.31      1.73 o 
   7   1   1       94.66       99.85      2.77 o 
   8   1   1       29.54       32.16      2.60 o 
   9   1   1       55.43       59.86      3.26 o 
  10   1   1       31.13       29.93      3.11 o 
 -10   2   1        7.49        6.39      3.57 o 
  -9   2   1      105.07      114.50      5.39 o 
  -8   2   1        1.63       -0.43      2.06 o 
  -7   2   1       48.39       50.07      2.45 o 
  -6   2   1        2.32        2.62      1.29 o 
  -5   2   1      700.93      709.65      6.32 o 
  -4   2   1      325.60      340.75      2.34 o 
  -3   2   1      655.46      636.92      4.74 o 
  -2   2   1      166.64      184.00      1.70 o 
  -1   2   1      167.00      173.95      1.54 o 
   0   2   1       58.77       49.20      1.89 o 
   1   2   1      235.85      285.68      2.01 o 
   2   2   1       10.47        5.88      0.88 o 
   3   2   1     1508.18     1545.74      6.37 o 
   4   2   1       19.96       18.55      1.09 o 
   5   2   1      303.06      289.29      7.09 o 
   6   2   1      338.43      349.29      9.23 o 
   7   2   1       66.59       69.10      2.78 o 
   8   2   1        0.55        0.69      1.73 o 
   9   2   1       35.55       39.34      5.82 o 
  10   2   1       29.15       32.04      3.14 o 
  -9   3   1       22.08       24.33      4.06 o 
  -8   3   1       12.68       14.32      3.60 o 
  -7   3   1        9.23        9.98      3.16 o 
  -6   3   1      413.85      439.16      7.42 o 
  -5   3   1      122.02      122.28      4.11 o 
  -4   3   1      306.90      298.52      3.78 o 
  -3   3   1      125.60      110.45      1.82 o 
  -2   3   1     1498.89     1481.26      5.22 o 
  -1   3   1      115.13      104.79      1.59 o 
   0   3   1      336.20      299.33      4.09 o 
   1   3   1      201.81      218.91      2.61 o 
   2   3   1       46.21       39.66      1.12 o 
   3   3   1      984.51      960.01      6.33 o 
   4   3   1      208.54      207.28      2.96 o 
   5   3   1      312.98      312.28      3.92 o 
   6   3   1      356.38      341.39      6.57 o 
   7   3   1      241.76      254.25      6.29 o 
   8   3   1       40.31       48.88      4.03 o 
   9   3   1       91.48       92.56      5.46 o 
  -8   4   1      123.07      137.58      5.50 o 
  -7   4   1       59.96       65.21      3.55 o 
  -6   4   1        2.45        1.19      2.61 o 
  -5   4   1      115.98      108.22      4.45 o 
  -4   4   1      585.43      572.52      8.55 o 
  -3   4   1     1707.90     1702.31     13.95 o 
  -2   4   1      490.80      488.06      5.39 o 
  -1   4   1        8.63        8.80      1.78 o 
   0   4   1      134.91      128.54      3.06 o 
   1   4   1      739.16      762.73      6.48 o 
   2   4   1     1199.27     1180.96     11.57 o 
   3   4   1       19.01       20.16      3.00 o 
   4   4   1        0.05        0.23      2.48 o 
   5   4   1        0.57        3.02      2.72 o 
   6   4   1      307.10      292.15      7.07 o 
  -6   5   1       27.73       29.34      3.39 o 
  -5   5   1        6.26        5.69      2.81 o 
  -4   5   1        0.15        0.56      2.65 o 
  -3   5   1        0.58        6.72      2.88 o 
  -2   5   1      108.90      116.44      4.76 o 
  -1   5   1       46.85       46.45      2.58 o 
   0   5   1       14.74       16.42      2.20 o 
   1   5   1       78.96       84.55      3.12 o 
   2   5   1      132.02      133.85      4.95 o 
   3   5   1      178.86      186.72      5.88 o 
   4   5   1        7.55        8.98      3.01 o 
   5   5   1      131.31      128.78      5.41 o 
   6   5   1        8.59        4.36      2.80 o 
  -4   6   1        0.10       -0.60      3.07 o 
  -3   6   1       41.20       45.45      4.19 o 
  -2   6   1       37.32       48.65      3.97 o 
  -1   6   1       16.07       14.70      2.23 o 
   0   6   1        1.48        3.43      2.08 o 
   1   6   1       87.79      101.81      5.10 o 
   2   6   1       36.71       44.11      4.02 o 
   3   6   1        8.11        7.09      2.83 o 
 -10   0   2        5.26        6.68      3.48 o 
  -9   0   2       34.97       32.90      3.68 o 
  -8   0   2      313.41      303.89      6.76 o 
  -7   0   2      781.96      781.34      9.38 o 
  -6   0   2     2921.16     2869.23     15.82 o 
  -5   0   2       21.74       24.82      1.51 o 
  -4   0   2     1368.29     1540.81      6.34 o 
  -3   0   2     1915.83     1892.69     14.19 o 
  -2   0   2    16579.36    16154.19     82.72 o 
   1   0   2     4310.02     4246.12     31.68 o 
   2   0   2        1.45        8.98      1.75 o 
   3   0   2     3202.94     3123.92     17.17 o 
   4   0   2        7.89        2.33      0.91 o 
   5   0   2      247.14      284.88      5.12 o 
   6   0   2        7.81        5.28      2.48 o 
   7   0   2      233.27      231.17      4.08 o 
   8   0   2      176.29      183.30      5.82 o 
   9   0   2      289.97      272.30      7.25 o 
  10   0   2        1.18        4.22      4.04 o 
 -10   1   2       30.91       32.07      4.20 o 
  -9   1   2       44.76       41.98      2.75 o 
  -8   1   2        7.61        7.67      2.19 o 
  -7   1   2        1.20        0.51      1.86 o 
  -6   1   2      319.05      301.72      6.83 o 
  -5   1   2       56.59       49.31      1.01 o 
  -4   1   2       25.72       20.47      0.74 o 
  -3   1   2      814.69      823.55     16.10 o 
  -2   1   2      587.83      666.54      2.09 o 
  -1   1   2     3401.06     3441.67      5.32 o 
   0   1   2     8388.43     8318.06     39.30 o 
   1   1   2     1216.00     1126.10     10.00 o 
   2   1   2      693.42      653.99      5.89 o 
   3   1   2      156.18      183.82      1.68 o 
   4   1   2      739.70      789.91     10.20 o 
   5   1   2       29.52       21.65      1.40 o 
   6   1   2      401.87      387.10      4.66 o 
   7   1   2      333.56      340.40      4.86 o 
   8   1   2      280.03      268.62      3.90 o 
   9   1   2        1.76        6.82      2.50 o 
  10   1   2       39.58       40.91      3.36 o 
 -10   2   2       15.80       11.97      3.94 o 
  -9   2   2       25.26       20.82      3.66 o 
  -8   2   2      104.69       96.72      5.06 o 
  -7   2   2      174.08      165.83      8.97 o 
  -6   2   2       12.78       13.87      1.74 o 
  -5   2   2      176.64      181.49      2.60 o 
  -4   2   2      246.30      248.01      2.18 o 
  -3   2   2      106.50      103.21      1.54 o 
  -2   2   2      111.99      104.16      1.06 o 
  -1   2   2      936.99      954.86      4.41 o 
   0   2   2      801.57      804.60      9.67 o 
   1   2   2       53.30       58.31      4.52 o 
   2   2   2      123.12      135.83      1.87 o 
   3   2   2       45.21       37.63      1.48 o 
   4   2   2      124.56      143.50      2.02 o 
   5   2   2       60.57       51.92      2.03 o 
   6   2   2        1.42        4.41      1.78 o 
   7   2   2        2.95        3.74      2.05 o 
   8   2   2      138.41      137.31      3.05 o 
   9   2   2       69.18       74.38      3.23 o 
  10   2   2        3.52        3.27      3.68 o 
  -9   3   2        0.65        0.38      3.31 o 
  -8   3   2        0.91        5.08      3.14 o 
  -7   3   2        4.44        5.09      2.88 o 
  -6   3   2       59.87       62.49      3.90 o 
  -5   3   2        7.83        9.65      2.51 o 
  -4   3   2      365.11      355.53      4.11 o 
  -3   3   2      302.57      301.33      5.50 o 
  -2   3   2       69.71       61.57      1.24 o 
  -1   3   2      109.01      107.70      1.69 o 
   0   3   2      523.55      548.75      5.39 o 
   1   3   2     1171.75     1203.10      9.21 o 
   2   3   2       60.31       65.71      1.43 o 
   3   3   2        1.68        0.81      0.98 o 
   4   3   2        3.70        5.13      1.37 o 
   5   3   2      171.38      176.62      3.16 o 
   6   3   2      265.26      261.87      4.12 o 
   7   3   2      142.29      128.17      3.48 o 
   8   3   2        0.53       -1.64      3.53 o 
   9   3   2        8.35        0.94      3.85 o 
  -8   4   2       13.57       10.29      2.36 o 
  -7   4   2       18.51       17.31      2.69 o 
  -6   4   2       18.69       13.63      3.47 o 
  -5   4   2       66.80       73.50      3.94 o 
  -4   4   2        1.93        6.25      2.69 o 
  -3   4   2       54.96       55.23      3.44 o 
  -2   4   2       61.07       70.47      2.56 o 
  -1   4   2      125.40      110.20      2.96 o 
   0   4   2       94.60      100.56      2.82 o 
   1   4   2        2.50        3.52      1.71 o 
   2   4   2       41.62       39.08      3.22 o 
   3   4   2      285.39      242.43      5.91 o 
   4   4   2        3.65        2.33      2.49 o 
   5   4   2       11.20       10.06      2.83 o 
   6   4   2        8.33       10.24      3.03 o 
  -6   5   2       26.46       26.37      3.38 o 
  -5   5   2        0.01       -0.22      2.50 o 
  -4   5   2        0.02       -2.04      2.38 o 
  -3   5   2       63.05       58.80      3.75 o 
  -2   5   2        0.46       -0.58      2.04 o 
  -1   5   2      169.12      180.94      6.14 o 
   0   5   2       91.78       86.59      4.74 o 
   1   5   2      334.94      322.77     13.55 o 
   2   5   2       85.72       84.94      4.34 o 
   3   5   2       17.73       21.28      3.42 o 
   4   5   2      115.53      110.77      5.04 o 
   5   5   2       13.20       10.54      3.16 o 
   6   5   2       38.92       38.95      4.03 o 
  -4   6   2        2.25        1.22      2.84 o 
  -3   6   2       56.54       65.28      4.40 o 
  -2   6   2        0.03        0.34      3.09 o 
  -1   6   2        0.06       -1.88      2.24 o 
   0   6   2       96.94       88.66      3.38 o 
   1   6   2        2.54        4.08      3.31 o 
   2   6   2        1.03       -2.32      3.26 o 
   3   6   2       30.73       25.69      3.46 o 
 -10   1   3        1.61       -0.76      2.46 o 
  -9   1   3        6.20        4.21      2.26 o 
  -8   1   3       28.38       20.32      2.33 o 
  -7   1   3      129.34      133.35      9.89 o 
  -6   1   3      155.65      149.68      2.29 o 
  -5   1   3        7.90       13.16      1.08 o 
  -4   1   3       23.47       21.09      0.82 o 
  -3   1   3     1898.48     1982.51      4.01 o 
  -2   1   3     7541.17     7651.94     35.62 o 
  -1   1   3     1566.27     1619.60      5.32 o 
   0   1   3     2260.84     2230.30      7.56 o 
   1   1   3       35.70       39.54      0.83 o 
   2   1   3     1331.38     1382.96      6.45 o 
   3   1   3     2150.60     2233.26      7.96 o 
   4   1   3       15.32       13.31      0.88 o 
   5   1   3      132.43      120.14      2.66 o 
   6   1   3      190.83      190.79      2.89 o 
   7   1   3      115.22      111.96      3.23 o 
   8   1   3       98.15      107.14      3.48 o 
   9   1   3        4.57       10.58      2.07 o 
  10   1   3       62.20       59.25      3.71 o 
 -10   2   3       21.32       20.98      4.34 o 
  -9   2   3       16.54       20.11      4.09 o 
  -8   2   3        8.69        8.39      3.15 o 
  -7   2   3      160.09      159.43      6.60 o 
  -6   2   3      371.99      374.96      4.28 o 
  -5   2   3      170.66      170.34      1.83 o 
  -4   2   3        0.31        1.10      0.71 o 
  -3   2   3      943.07      982.71      4.79 o 
  -2   2   3      853.42      889.23      3.73 o 
  -1   2   3      286.24      266.43      1.99 o 
   0   2   3       94.12      120.82      1.33 o 
   1   2   3      528.82      601.41      3.16 o 
   2   2   3      208.57      212.87      3.40 o 
   3   2   3        5.03        8.77      1.19 o 
   4   2   3      251.93      269.76      5.86 o 
   5   2   3      104.22      102.55      4.69 o 
   6   2   3      394.68      384.38      4.80 o 
   7   2   3       15.82       16.48      2.16 o 
   8   2   3       35.14       38.04      2.73 o 
   9   2   3      123.85      129.68      3.30 o 
  -9   3   3       91.93       96.62      5.38 o 
  -8   3   3       18.35       19.90      3.58 o 
  -7   3   3       38.82       38.68      3.50 o 
  -6   3   3      387.73      391.36      6.96 o 
  -5   3   3      645.34      602.87      7.75 o 
  -4   3   3      442.28      432.57      3.95 o 
  -3   3   3     1162.25     1143.82      4.62 o 
  -2   3   3      595.95      610.09      3.78 o 
  -1   3   3       19.21       31.78      1.17 o 
   0   3   3      132.93      147.77      1.93 o 
   1   3   3      201.45      193.87      2.25 o 
   2   3   3      113.00       97.07      1.59 o 
   3   3   3     1139.56     1186.67     10.62 o 
   4   3   3      194.47      194.86      5.76 o 
   5   3   3       92.79       81.41      2.51 o 
   6   3   3       73.87       80.05      2.69 o 
   7   3   3      233.95      258.02      6.86 o 
   8   3   3       15.50       19.65      3.10 o 
   9   3   3       26.18       30.59      4.25 o 
  -8   4   3        0.10       -3.59      3.59 o 
  -7   4   3        1.71       -0.58      2.62 o 
  -6   4   3      208.21      211.60      6.64 o 
  -5   4   3      653.31      621.46      9.31 o 
  -4   4   3      199.54      190.90      5.22 o 
  -3   4   3        0.65       -1.01      2.23 o 
  -2   4   3       27.13       29.32      2.08 o 
  -1   4   3      401.20      397.32      4.81 o 
   0   4   3      491.50      468.37      7.87 o 
   1   4   3        0.69        1.53      1.66 o 
   2   4   3       37.24       36.59      3.14 o 
   3   4   3      214.56      204.83      5.54 o 
   4   4   3      158.87      155.92      5.11 o 
   5   4   3      214.58      205.60      5.92 o 
   6   4   3      175.30      156.37      5.55 o 
  -6   5   3        0.32        1.73      2.77 o 
  -5   5   3       20.65       24.02      3.30 o 
  -4   5   3      188.72      192.77      5.97 o 
  -3   5   3       69.69       74.18      4.06 o 
  -2   5   3       97.55      102.10      3.27 o 
  -1   5   3      107.68      108.87      3.34 o 
   0   5   3      116.59      130.80      3.53 o 
   1   5   3       83.66       81.51      4.43 o 
   2   5   3      120.44      130.89      5.15 o 
   3   5   3       89.06       96.63      4.76 o 
   4   5   3        1.96        2.24      3.02 o 
   5   5   3       32.16       26.97      3.64 o 
   6   5   3        2.27        0.32      2.94 o 
  -3   6   3       35.29       37.82      3.90 o 
  -2   6   3        0.22        0.42      2.63 o 
  -1   6   3       51.68       60.04      2.99 o 
   0   6   3       57.60       63.60      7.18 o 
   1   6   3       18.52       27.52      3.89 o 
   2   6   3        0.89       -1.42      3.15 o 
   3   6   3       17.27       20.85      3.51 o 
 -10   0   4        0.09       -2.79      3.22 o 
  -9   0   4      201.40      215.89      6.39 o 
  -8   0   4      587.33      550.80      8.59 o 
  -7   0   4      181.08      190.69      5.03 o 
  -6   0   4       78.09       89.15      3.86 o 
  -5   0   4      383.16      368.80     12.02 o 
  -4   0   4      131.62      163.21      2.28 o 
  -3   0   4     2576.84     2436.90     10.20 o 
  -2   0   4     2503.59     2703.53      9.18 o 
  -1   0   4      342.10      332.23      3.10 o 
   0   0   4      298.68      293.10      2.93 o 
   1   0   4    17071.71    16236.54    310.40 o 
   2   0   4      739.99      686.25      8.26 o 
   3   0   4      933.06      928.75      4.16 o 
   4   0   4      363.46      354.35      6.27 o 
   5   0   4     1645.35     1679.31     12.13 o 
   6   0   4      677.07      692.13      8.73 o 
   7   0   4      598.95      600.95      9.07 o 
   8   0   4      398.92      395.81      5.79 o 
   9   0   4        4.17        1.54      3.25 o 
  10   0   4       52.10       43.55      4.84 o 
 -10   1   4        3.20        1.96      2.41 o 
  -9   1   4        0.19        1.44      2.23 o 
  -8   1   4      163.62      154.80      4.19 o 
  -7   1   4      751.08      742.63      6.41 o 
  -6   1   4      943.14      914.86      5.97 o 
  -5   1   4       20.94       19.94      1.13 o 
  -4   1   4      251.30      257.49      2.18 o 
  -3   1   4     2724.96     2756.93     11.17 o 
  -2   1   4     1497.17     1463.34     12.22 o 
  -1   1   4        0.74        1.44      0.60 o 
   0   1   4     7529.43     7272.01     63.21 o 
   1   1   4        0.60        0.37      0.61 o 
   2   1   4       50.44       66.56      1.05 o 
   3   1   4       31.89       49.44      1.12 o 
   4   1   4      215.66      199.37      2.07 o 
   5   1   4      249.26      241.76      3.52 o 
   6   1   4        8.63        4.08      1.79 o 
   7   1   4        3.07        2.27      1.66 o 
   8   1   4       11.05       13.79      2.46 o 
   9   1   4      195.22      196.53      3.84 o 
  10   1   4        1.40        1.51      2.92 o 
 -10   2   4        6.40       12.27      4.40 o 
  -9   2   4       12.09       13.55      3.58 o 
  -8   2   4       24.79       29.04      3.79 o 
  -7   2   4      129.56      146.30      4.96 o 
  -6   2   4       37.27       38.38      1.59 o 
  -5   2   4        0.73        0.72      1.06 o 
  -4   2   4      941.95      912.16      9.01 o 
  -3   2   4      315.06      328.98      2.33 o 
  -2   2   4      694.84      732.48      2.79 o 
  -1   2   4       13.96       18.02      0.86 o 
   0   2   4     2749.73     2840.86     15.10 o 
   1   2   4      317.74      277.62      1.47 o 
   2   2   4      148.92      158.73      1.66 o 
   3   2   4        6.81        4.61      0.82 o 
   4   2   4       15.58       14.65      1.19 o 
   5   2   4      129.91      126.00      2.84 o 
   6   2   4      750.63      742.98      6.59 o 
   7   2   4       64.77       63.19      2.86 o 
   8   2   4      106.23      110.41      3.57 o 
   9   2   4        1.27        0.13      2.51 o 
  -9   3   4        5.70       11.89      4.04 o 
  -8   3   4        0.21        2.69      2.96 o 
  -7   3   4        1.33        0.68      3.10 o 
  -6   3   4      127.37      121.79      3.04 o 
  -5   3   4     1054.83     1029.53      5.83 o 
  -4   3   4       28.84       31.03      1.31 o 
  -3   3   4       70.25       72.12      1.98 o 
  -2   3   4      556.49      580.91      4.91 o 
  -1   3   4     1387.42     1460.03     15.87 o 
   0   3   4      185.91      188.11      3.74 o 
   1   3   4        1.96       -0.26      1.10 o 
   2   3   4        1.48        1.81      1.23 o 
   3   3   4        0.42        3.19      1.03 o 
   4   3   4      225.58      227.34      3.66 o 
   5   3   4      328.68      309.73      4.16 o 
   6   3   4        0.18       -0.95      1.77 o 
   7   3   4       58.69       55.87      2.78 o 
   8   3   4       53.44       54.21      3.02 o 
   9   3   4       10.55       11.79      5.06 o 
  -8   4   4        0.29       -1.24      1.80 o 
  -7   4   4        8.60       13.23      2.29 o 
  -6   4   4       59.49       59.47      4.14 o 
  -5   4   4       16.33       12.36      1.81 o 
  -4   4   4       29.67       33.41      3.01 o 
  -3   4   4       85.47       85.19      3.82 o 
  -2   4   4        0.01        0.05      1.69 o 
  -1   4   4      299.88      296.76      7.79 o 
   0   4   4        5.72        3.91      1.77 o 
   1   4   4      212.56      212.35      5.38 o 
   2   4   4       33.40       29.57      3.07 o 
   3   4   4        7.14        7.21      2.78 o 
   4   4   4       57.98       50.51      3.73 o 
   5   4   4        0.12        1.02      2.92 o 
   6   4   4        0.12       -0.79      2.85 o 
  -6   5   4       33.54       31.16      3.19 o 
  -5   5   4        4.59        3.05      2.48 o 
  -4   5   4       19.04       15.69      3.00 o 
  -3   5   4        7.95        9.30      2.83 o 
  -2   5   4       16.68       15.32      2.04 o 
  -1   5   4       39.26       36.20      3.50 o 
   0   5   4      579.45      564.15     10.92 o 
   1   5   4        1.52       -1.03      2.99 o 
   2   5   4       89.13       83.99      4.30 o 
   3   5   4       50.57       42.89      3.65 o 
   4   5   4      156.19      159.37      5.88 o 
   5   5   4        2.23        1.24      2.57 o 
   6   5   4       21.02       19.62      3.44 o 
  -3   6   4        5.16        5.09      2.94 o 
  -2   6   4        0.09       -2.41      3.00 o 
  -1   6   4       30.72       27.58      3.78 o 
   0   6   4       10.09       12.47      3.11 o 
   1   6   4      154.38      156.17      6.20 o 
   2   6   4       15.36       18.16      3.66 o 
   3   6   4        9.02       11.63      3.66 o 
 -10   1   5        1.12        1.49      3.02 o 
  -9   1   5       72.29       71.44      3.08 o 
  -8   1   5       40.35       51.39      2.68 o 
  -7   1   5      130.45      123.93      3.10 o 
  -6   1   5       44.55       32.98      5.35 o 
  -5   1   5      132.39      138.79      2.68 o 
  -4   1   5     3746.79     3947.85     13.10 o 
  -3   1   5     1669.90     1691.59      4.15 o 
  -2   1   5     2387.17     2387.13      3.82 o 
  -1   1   5        2.58        0.44      0.47 o 
   0   1   5     2100.17     2181.34     14.98 o 
   1   1   5        5.47        4.63      0.70 o 
   2   1   5      497.15      515.88      2.34 o 
   3   1   5       21.29       18.54      0.70 o 
   4   1   5      457.51      466.87      5.08 o 
   5   1   5        0.05       -0.03      1.54 o 
   6   1   5      531.41      544.45      7.38 o 
   7   1   5        2.12        3.26      1.77 o 
   8   1   5       97.18       96.25      2.86 o 
   9   1   5       33.37       32.25      3.02 o 
 -10   2   5        1.51        0.94      3.71 o 
  -9   2   5        0.15        0.01      3.76 o 
  -8   2   5      100.15      108.11      5.03 o 
  -7   2   5        0.05        1.45      2.92 o 
  -6   2   5       61.72       63.73      2.37 o 
  -5   2   5       14.84       15.61      1.18 o 
  -4   2   5       45.41       50.81      1.35 o 
  -3   2   5     2481.72     2526.23      7.89 o 
  -2   2   5      685.76      683.37      3.08 o 
  -1   2   5      227.59      295.17      2.68 o 
   0   2   5      124.25      130.51      1.49 o 
   1   2   5     1186.27     1221.03      3.59 o 
   2   2   5       13.39       14.27      0.93 o 
   3   2   5      507.68      489.88      4.72 o 
   4   2   5       36.88       36.74      1.44 o 
   5   2   5       55.33       50.66      2.61 o 
   6   2   5      101.79       94.50      4.35 o 
   7   2   5      287.99      296.07      4.87 o 
   8   2   5       67.61       72.41      3.26 o 
   9   2   5        0.51        2.44      5.97 o 
  -9   3   5      123.31      131.52      5.59 o 
  -8   3   5        0.07        2.58      3.16 o 
  -7   3   5       11.91        9.70      3.31 o 
  -6   3   5        9.19       12.38      1.98 o 
  -5   3   5      457.65      464.05      3.78 o 
  -4   3   5      307.72      307.77      2.76 o 
  -3   3   5      572.05      552.73      5.97 o 
  -2   3   5       10.69        7.68      0.97 o 
  -1   3   5       70.73       75.25      1.63 o 
   0   3   5      401.35      368.03      4.17 o 
   1   3   5      108.70       99.39      2.19 o 
   2   3   5       46.35       32.90      1.64 o 
   3   3   5       10.46       11.46      1.65 o 
   4   3   5       90.40       95.83      2.44 o 
   5   3   5       16.75       19.39      1.93 o 
   6   3   5      274.29      264.56      7.36 o 
   7   3   5       80.13       78.08      4.09 o 
   8   3   5       28.54       24.43      2.77 o 
  -8   4   5       27.06       35.93      4.40 o 
  -7   4   5       22.45       28.36      3.00 o 
  -6   4   5      149.25      156.46      3.63 o 
  -5   4   5        5.15        7.39      1.83 o 
  -4   4   5       40.62       44.80      3.12 o 
  -3   4   5      232.75      231.59      5.39 o 
  -2   4   5      437.13      445.77     10.90 o 
  -1   4   5      579.53      562.22      8.28 o 
   0   4   5        6.43        4.61      1.65 o 
   1   4   5      148.12      146.30      4.70 o 
   2   4   5      187.67      193.33      5.40 o 
   3   4   5      984.56      993.34     11.47 o 
   4   4   5      193.99      199.40      5.86 o 
   5   4   5      235.29      220.15      6.27 o 
   6   4   5        1.21        2.10      2.74 o 
  -6   5   5       78.21       78.07      4.29 o 
  -5   5   5      188.06      186.93      5.95 o 
  -4   5   5       61.30       61.28      3.89 o 
  -3   5   5        5.98        3.75      2.68 o 
  -2   5   5        0.48        1.28      1.75 o 
  -1   5   5       35.27       41.88      2.46 o 
   0   5   5       61.07       62.87      2.75 o 
   1   5   5        1.70        3.57      2.85 o 
   2   5   5       82.72       95.80      4.57 o 
   3   5   5        2.90        2.27      2.73 o 
   4   5   5       16.47       16.30      3.12 o 
   5   5   5       14.68       16.05      3.62 o 
  -3   6   5       20.00       25.34      3.63 o 
  -2   6   5       69.09       76.40      3.24 o 
  -1   6   5        1.33        3.00      2.16 o 
   0   6   5        0.29       -1.69      2.62 o 
   1   6   5        0.01        1.50      3.03 o 
   2   6   5      142.03      160.28      6.04 o 
 -10   0   6        5.43        4.88      3.70 o 
  -9   0   6       82.99       92.57      4.91 o 
  -8   0   6        7.39        8.13      2.88 o 
  -7   0   6      311.55      294.61      6.10 o 
  -6   0   6      776.29      763.91     13.80 o 
  -5   0   6      579.39      604.72     13.70 o 
  -4   0   6      276.33      229.65      3.99 o 
  -3   0   6       52.34       48.09      2.11 o 
  -2   0   6     2008.87     2031.30      9.06 o 
  -1   0   6     1522.76     1499.82      7.28 o 
   0   0   6     6928.66     7020.15     62.69 o 
   1   0   6     8391.44     8215.42    128.38 o 
   2   0   6     1450.62     1555.45      6.35 o 
   3   0   6      383.60      378.13      2.95 o 
   4   0   6     1916.23     1899.03     12.14 o 
   5   0   6     1330.17     1355.06     11.37 o 
   6   0   6      715.10      728.88      9.34 o 
   7   0   6        4.27        4.59      3.01 o 
   8   0   6      115.96      110.42      5.38 o 
   9   0   6       67.43       74.89      3.70 o 
 -10   1   6        0.08       -1.23      2.50 o 
  -9   1   6      111.98      110.01      3.84 o 
  -8   1   6      377.92      363.44      5.05 o 
  -7   1   6      558.67      543.04      5.57 o 
  -6   1   6       33.13       31.14      1.93 o 
  -5   1   6      455.49      444.35     10.02 o 
  -4   1   6        3.84        2.67      0.78 o 
  -3   1   6      553.87      532.46      2.17 o 
  -2   1   6      415.89      506.22      2.78 o 
  -1   1   6        0.04        1.27      0.46 o 
   0   1   6      278.44      317.47      4.17 o 
   1   1   6       93.02       77.89      1.20 o 
   2   1   6      134.73      112.17      2.29 o 
   3   1   6     1150.14     1158.10     12.93 o 
   4   1   6      110.04      102.55      2.40 o 
   5   1   6      161.94      172.70      3.26 o 
   6   1   6      581.19      587.34      6.63 o 
   7   1   6      399.11      397.92      7.35 o 
   8   1   6       54.76       59.64      2.57 o 
   9   1   6        6.55        3.39      2.64 o 
 -10   2   6       20.24       26.42      4.24 o 
  -9   2   6       10.24       12.91      3.47 o 
  -8   2   6        0.01        3.02      3.30 o 
  -7   2   6      114.60      106.21      4.59 o 
  -6   2   6     1531.24     1494.06      8.44 o 
  -5   2   6       41.99       41.22      2.45 o 
  -4   2   6      139.56      133.17      1.94 o 
  -3   2   6      413.20      439.17      2.98 o 
  -2   2   6     2106.99     2243.82      5.49 o 
  -1   2   6       82.32       69.36      1.20 o 
   0   2   6      427.10      387.94      6.47 o 
   1   2   6       32.80       22.47      0.79 o 
   2   2   6      380.77      423.21      2.44 o 
   3   2   6       35.75       35.01      1.22 o 
   4   2   6      533.94      544.40      4.82 o 
   5   2   6      148.52      138.14      2.47 o 
   6   2   6       54.92       54.84      2.05 o 
   7   2   6       14.10       15.13      2.26 o 
   8   2   6        2.65        2.16      2.23 o 
   9   2   6       16.09       23.95      5.18 o 
  -9   3   6        0.00       -1.19      3.59 o 
  -8   3   6       52.33       43.42      3.85 o 
  -7   3   6      233.15      203.67      5.98 o 
  -6   3   6       76.57       75.22      1.86 o 
  -5   3   6       24.02       21.91      1.38 o 
  -4   3   6      110.31      105.81      1.85 o 
  -3   3   6       91.99       93.87      1.95 o 
  -2   3   6      383.73      374.70      2.79 o 
  -1   3   6       45.37       58.42      1.48 o 
   0   3   6       69.30       74.11      1.45 o 
   1   3   6        7.50       11.72      1.14 o 
   2   3   6      143.07      144.95      2.70 o 
   3   3   6       21.40       23.89      2.34 o 
   4   3   6       53.19       50.42      2.05 o 
   5   3   6       70.78       65.15      2.50 o 
   6   3   6      159.83      154.03      3.59 o 
   7   3   6       23.42       27.02      4.56 o 
   8   3   6       39.59       40.02      5.00 o 
  -8   4   6        0.05        0.79      3.81 o 
  -7   4   6        2.22        0.32      3.07 o 
  -6   4   6       28.35       31.49      4.05 o 
  -5   4   6       15.98       14.85      1.99 o 
  -4   4   6       10.77        9.63      1.90 o 
  -3   4   6       16.98       19.69      2.01 o 
  -2   4   6        2.54        4.56      1.71 o 
  -1   4   6      123.93      132.00      3.05 o 
   0   4   6      238.67      226.99      6.08 o 
   1   4   6        3.30        2.06      2.53 o 
   2   4   6        3.87        5.54      2.61 o 
   3   4   6       23.52       24.63      3.34 o 
   4   4   6      101.98      107.11      4.66 o 
   5   4   6       63.68       57.27      4.11 o 
  -5   5   6       28.43       30.45      3.43 o 
  -4   5   6        0.21        0.36      1.99 o 
  -3   5   6       41.48       43.47      3.48 o 
  -2   5   6       77.89       74.09      2.86 o 
  -1   5   6       11.49        8.90      1.98 o 
   0   5   6        0.03        0.28      2.59 o 
   1   5   6      108.16      114.92      4.83 o 
   2   5   6       73.92       69.25      4.35 o 
   3   5   6       49.91       45.76      3.94 o 
   4   5   6        1.91        2.88      3.05 o 
   5   5   6       59.07       53.75      3.93 o 
  -3   6   6        7.94        8.51      2.98 o 
  -2   6   6       55.34       62.67      4.23 o 
  -1   6   6       52.22       56.36      5.63 o 
   0   6   6       34.23       36.06      3.78 o 
   1   6   6        2.26        4.58      2.82 o 
   2   6   6        7.05        5.95      3.31 o 
 -10   1   7       69.85       69.95      7.97 o 
  -9   1   7        0.14        1.36      2.39 o 
  -8   1   7      144.76      140.49      8.97 o 
  -7   1   7       44.86       41.92      2.36 o 
  -6   1   7      251.51      246.09      9.36 o 
  -5   1   7       29.08       28.20      1.76 o 
  -4   1   7        0.79        0.85      0.61 o 
  -3   1   7        4.46        5.88      0.52 o 
  -2   1   7      259.04      261.73      1.46 o 
  -1   1   7      438.34      422.78      2.68 o 
   0   1   7     1355.40     1393.01      3.34 o 
   1   1   7      933.54      920.91      3.20 o 
   2   1   7      185.55      184.76      1.75 o 
   3   1   7      427.69      426.39      5.31 o 
   4   1   7       95.06      101.98      3.60 o 
   5   1   7       20.51       22.11      3.15 o 
   6   1   7      163.41      160.65      4.55 o 
   7   1   7      137.45      135.17      3.65 o 
   8   1   7        0.38        0.83      1.93 o 
   9   1   7       30.79       34.91      2.60 o 
 -10   2   7       36.30       40.21      4.85 o 
  -9   2   7      224.65      222.39      6.78 o 
  -8   2   7        0.47       -1.87      3.22 o 
  -7   2   7       55.20       56.88      3.98 o 
  -6   2   7        4.13        4.75      1.84 o 
  -5   2   7      887.84      910.63      8.82 o 
  -4   2   7      486.25      485.99      3.82 o 
  -3   2   7       65.89       53.02      1.17 o 
  -2   2   7       60.11       61.23      0.99 o 
  -1   2   7       46.50       44.30      0.77 o 
   0   2   7     1144.43     1108.57      7.67 o 
   1   2   7        0.21        0.66      0.61 o 
   2   2   7       89.51      108.90      1.42 o 
   3   2   7       53.26       55.36      2.14 o 
   4   2   7        1.11        3.28      1.40 o 
   5   2   7       98.34       90.65      2.72 o 
   6   2   7       69.95       67.78      3.62 o 
   7   2   7       55.23       57.31      2.72 o 
   8   2   7        0.39       -2.40      2.40 o 
   9   2   7        1.56        2.87      2.84 o 
  -9   3   7        3.50        0.87      3.65 o 
  -8   3   7       40.24       40.68      3.15 o 
  -7   3   7        0.66        0.82      2.33 o 
  -6   3   7      133.25      136.64      2.75 o 
  -5   3   7      290.02      282.26      2.88 o 
  -4   3   7        8.53       11.28      1.30 o 
  -3   3   7       66.89       71.31      1.78 o 
  -2   3   7      403.17      405.18      2.94 o 
  -1   3   7      962.57      953.50     10.53 o 
   0   3   7        0.50        1.83      1.12 o 
   1   3   7      444.53      448.09      3.59 o 
   2   3   7        2.33        4.66      1.43 o 
   3   3   7      611.57      587.94      7.55 o 
   4   3   7      387.54      392.68      6.57 o 
   5   3   7      150.44      140.89      7.13 o 
   6   3   7       29.05       29.18      2.41 o 
   7   3   7       73.51       68.91      7.98 o 
   8   3   7      147.87      173.54      4.53 o 
  -8   4   7       24.22       34.47      3.61 o 
  -7   4   7       25.81       25.72      1.91 o 
  -6   4   7        0.53       -0.46      1.44 o 
  -5   4   7      268.04      275.67      6.65 o 
  -4   4   7      288.21      283.27      6.55 o 
  -3   4   7      743.13      713.17      6.48 o 
  -2   4   7      281.99      259.33      5.13 o 
  -1   4   7       11.89        7.34      1.45 o 
   0   4   7      546.46      550.06      8.09 o 
   1   4   7      339.77      340.25      6.73 o 
   2   4   7      433.95      439.02      7.74 o 
   3   4   7      559.76      578.52      9.08 o 
   4   4   7      110.79      106.34      4.72 o 
   5   4   7       92.39       92.84      4.80 o 
  -4   5   7       31.47       44.78      3.50 o 
  -3   5   7       47.72       59.39      3.62 o 
  -2   5   7       22.73       22.36      2.10 o 
  -1   5   7       44.92       42.78      2.40 o 
   0   5   7       35.29       32.42      3.18 o 
   1   5   7       33.60       30.49      3.32 o 
   2   5   7       17.77       18.34      3.42 o 
   3   5   7      232.13      217.93      6.48 o 
   4   5   7      153.05      163.48      5.89 o 
   5   5   7        0.64        0.14      2.95 o 
  -3   6   7        7.04        2.80      2.39 o 
  -2   6   7        0.89        6.87      4.53 o 
  -1   6   7        0.03        1.36      1.96 o 
   0   6   7       11.77       16.03      3.62 o 
   1   6   7       30.83       33.80      4.07 o 
 -10   0   8       21.14       22.69      3.69 o 
  -9   0   8       47.33       47.02      4.04 o 
  -8   0   8      316.21      305.72      6.69 o 
  -7   0   8     1147.13     1121.82     11.09 o 
  -6   0   8     1621.79     1293.48    236.67 o 
  -5   0   8        0.04        3.92      1.99 o 
  -4   0   8      262.77      285.14      9.87 o 
  -3   0   8     1149.93     1121.39      8.16 o 
  -2   0   8      441.82      408.16      4.81 o 
  -1   0   8     1070.56     1086.76      7.24 o 
   0   0   8     7666.99     8051.75     19.69 o 
   1   0   8       79.99       82.44      1.81 o 
   2   0   8     2287.48     2378.28     11.67 o 
   3   0   8     1341.52      984.32    377.79 o 
   4   0   8      800.26      793.22      8.54 o 
   5   0   8       13.49       14.45      2.82 o 
   6   0   8     2007.44     2036.74     15.80 o 
   7   0   8      271.77      290.54      7.04 o 
   8   0   8        0.12        2.42      3.56 o 
   9   0   8       63.30       74.54      5.55 o 
 -10   1   8       41.70       45.63      3.89 o 
  -9   1   8      140.87      139.96      3.87 o 
  -8   1   8        0.03        0.51      2.05 o 
  -7   1   8        7.77        7.15      1.87 o 
  -6   1   8      744.26      739.23      7.13 o 
  -5   1   8      484.04      475.69      4.67 o 
  -4   1   8       96.77      108.42      1.36 o 
  -3   1   8       50.23       64.38      0.93 o 
  -2   1   8     2681.57     2798.05     11.67 o 
  -1   1   8        0.09        0.55      0.44 o 
   0   1   8     1165.84     1145.85      5.40 o 
   1   1   8     3056.51     3106.08     10.84 o 
   2   1   8       88.34       96.69      1.38 o 
   3   1   8       79.85       92.01      1.54 o 
   4   1   8      621.52      583.84     14.03 o 
   5   1   8     1093.00     1072.79      7.57 o 
   6   1   8      470.12      459.19     10.77 o 
   7   1   8       45.67       47.19      2.64 o 
   8   1   8       14.46       11.57      2.41 o 
   9   1   8        0.35        2.49      2.13 o 
 -10   2   8        0.61       -0.60      3.45 o 
  -9   2   8       96.38       90.09      5.26 o 
  -8   2   8      379.92      352.26      7.66 o 
  -7   2   8      133.95      130.17      3.23 o 
  -6   2   8       12.80       12.68      2.02 o 
  -5   2   8      229.23      232.21      3.77 o 
  -4   2   8       18.81       21.47      2.62 o 
  -3   2   8      180.71      173.40      1.98 o 
  -2   2   8      118.61       88.25      2.62 o 
  -1   2   8       20.37       33.85      0.66 o 
   0   2   8      433.75      456.08      3.01 o 
   1   2   8       53.18       47.26      0.94 o 
   2   2   8       35.31       29.38      0.97 o 
   3   2   8       45.89       53.50      2.32 o 
   4   2   8        0.06        0.37      1.38 o 
   5   2   8       14.37       13.25      1.82 o 
   6   2   8       28.13       24.73      2.26 o 
   7   2   8       71.11       70.17      2.48 o 
   8   2   8        5.63        3.30      2.50 o 
  -9   3   8        3.95        4.76      2.12 o 
  -8   3   8       14.58       17.67      2.41 o 
  -7   3   8      126.89      112.79      3.42 o 
  -6   3   8       17.48       16.98      1.68 o 
  -5   3   8       43.47       48.35      1.95 o 
  -4   3   8       82.81       82.71      1.97 o 
  -3   3   8        0.13       -0.10      1.15 o 
  -2   3   8        0.51        0.43      0.93 o 
  -1   3   8       80.30       75.76      1.53 o 
   0   3   8      200.15      193.67      3.00 o 
   1   3   8      135.48      133.29      2.23 o 
   2   3   8      218.75      215.62      2.72 o 
   3   3   8       10.69        8.94      2.44 o 
   4   3   8       43.56       45.62      3.25 o 
   5   3   8      130.84      141.84      4.98 o 
   6   3   8       75.76       72.51      4.13 o 
   7   3   8       44.23       48.75      3.00 o 
   8   3   8        0.02        1.70      4.43 o 
  -8   4   8        7.46        1.67      5.79 o 
  -7   4   8        7.70        3.93      1.64 o 
  -6   4   8       81.99       78.40      2.93 o 
  -5   4   8       25.11       24.91      2.17 o 
  -4   4   8       35.12       33.70      2.26 o 
  -3   4   8        0.86        1.37      1.18 o 
  -2   4   8       43.67       38.20      1.78 o 
  -1   4   8       29.29       28.83      1.72 o 
   0   4   8       85.31       94.31      6.05 o 
   1   4   8       43.94       41.73      3.30 o 
   2   4   8       10.07        9.07      2.69 o 
   3   4   8        0.33        0.46      2.57 o 
   4   4   8        2.03        5.57      3.03 o 
   5   4   8        0.03       -1.56      2.90 o 
  -2   5   8       34.27       33.60      2.29 o 
  -1   5   8       10.20       15.36      2.71 o 
   0   5   8        2.46        2.82      2.78 o 
   1   5   8       51.01       52.68      4.05 o 
   2   5   8       24.01       21.61      3.48 o 
   3   5   8        0.02        3.99      3.15 o 
   4   5   8        1.68        3.17      2.88 o 
   5   5   8        7.17        2.83      3.25 o 
  -2   6   8       20.19       21.06      3.22 o 
  -1   6   8       11.72        8.35      3.08 o 
   0   6   8        1.35        3.00      2.55 o 
   1   6   8        1.34       -0.22      2.74 o 
 -10   1   9        9.36        7.46      2.40 o 
  -9   1   9       24.70       29.82      2.59 o 
  -8   1   9        0.33        3.73      2.34 o 
  -7   1   9       35.02       28.43      2.17 o 
  -6   1   9      135.03      124.61      2.76 o 
  -5   1   9       22.33       20.82      1.40 o 
  -4   1   9       83.70       91.58      2.33 o 
  -3   1   9      889.73      858.03     23.61 o 
  -2   1   9      888.55      911.95      3.82 o 
  -1   1   9       96.82       94.90      1.11 o 
   0   1   9        1.27        3.05      0.85 o 
   1   1   9     1318.19     1310.40      4.95 o 
   2   1   9       54.24       70.92      1.32 o 
   3   1   9      458.01      479.54      6.78 o 
   4   1   9      314.46      312.79      4.08 o 
   5   1   9        3.26        4.04      1.87 o 
   6   1   9        0.26       -0.26      1.96 o 
   7   1   9      161.96      155.07      4.03 o 
   8   1   9       53.17       54.73      3.18 o 
   9   1   9        5.04        7.73      2.40 o 
 -10   2   9       22.48       18.37      4.26 o 
  -9   2   9        1.08        0.96      3.41 o 
  -8   2   9       72.68       73.48      3.10 o 
  -7   2   9       33.58       38.18      3.16 o 
  -6   2   9       54.66       61.71      3.02 o 
  -5   2   9        0.36        0.80      1.79 o 
  -4   2   9       49.13       49.73      3.04 o 
  -3   2   9       20.05       20.30      1.26 o 
  -2   2   9      262.77      251.91      2.32 o 
  -1   2   9       33.79       33.43      1.03 o 
   0   2   9      273.36      266.38      1.83 o 
   1   2   9      376.04      376.87      6.03 o 
   2   2   9      143.39      131.42      1.64 o 
   3   2   9        4.69        4.18      1.36 o 
   4   2   9      141.24      140.37      7.05 o 
   5   2   9       14.19       15.41      1.96 o 
   6   2   9       35.75       31.98      2.45 o 
   7   2   9        2.65        3.58      1.87 o 
   8   2   9       33.03       33.22      2.86 o 
  -9   3   9       61.85       72.12      6.61 o 
  -8   3   9      142.00      149.32      3.99 o 
  -7   3   9        6.92        9.36      2.19 o 
  -6   3   9       55.92       48.10      2.08 o 
  -5   3   9       88.36       98.43      2.93 o 
  -4   3   9      282.83      305.94      6.03 o 
  -3   3   9      899.06      872.62      5.28 o 
  -2   3   9      106.70       98.69      1.70 o 
  -1   3   9      116.09      106.43      2.09 o 
   0   3   9      207.96      211.66      4.94 o 
   1   3   9      783.89      767.87      4.89 o 
   2   3   9      486.29      489.24      7.82 o 
   3   3   9      423.64      401.67      6.79 o 
   4   3   9       39.91       31.82      2.90 o 
   5   3   9        0.39        2.80      2.59 o 
   6   3   9       25.64       28.87      3.67 o 
   7   3   9       75.62       93.32      5.31 o 
  -8   4   9        6.48        4.63      2.14 o 
  -7   4   9       70.87       68.81      2.96 o 
  -6   4   9       85.98       97.09      3.34 o 
  -5   4   9      219.31      240.05      4.41 o 
  -4   4   9      157.63      133.90      4.38 o 
  -3   4   9        7.59        4.71      1.39 o 
  -2   4   9      183.15      183.25      3.85 o 
  -1   4   9      169.66      164.67      3.90 o 
   0   4   9      511.29      487.53      5.28 o 
   1   4   9       55.58       53.56      3.47 o 
   2   4   9       26.37       22.02      3.05 o 
   3   4   9      482.19      464.04      8.43 o 
   4   4   9      358.84      346.30      7.64 o 
   5   4   9        2.46        4.73      3.11 o 
  -2   5   9       16.28       14.40      1.88 o 
  -1   5   9        3.26        3.76      2.70 o 
   0   5   9       57.08       53.49      3.61 o 
   1   5   9      101.42      103.81      4.71 o 
   2   5   9      131.09      139.76      5.37 o 
   3   5   9       67.21       64.49      4.52 o 
   4   5   9        7.83        3.93      3.18 o 
 -10   0  10      109.00      122.11      5.69 o 
  -9   0  10      151.38      145.59      5.48 o 
  -8   0  10       91.10       81.69      4.28 o 
  -7   0  10      320.58      295.83      6.26 o 
  -6   0  10      358.89      374.95      8.98 o 
  -5   0  10      469.33      461.68     13.33 o 
  -4   0  10       25.47       34.38      2.49 o 
  -3   0  10      780.67      766.40      7.44 o 
  -2   0  10        0.17        0.78      1.64 o 
  -1   0  10       71.38       64.70      2.68 o 
   0   0  10     2814.38     3061.54     13.68 o 
   1   0  10     1442.94     1497.75      9.89 o 
   2   0  10      713.08      713.55      7.22 o 
   3   0  10      168.61      177.46      4.40 o 
   4   0  10     1377.57     1308.28     11.51 o 
   5   0  10      839.84      823.04      9.98 o 
   6   0  10      354.51      376.89      7.59 o 
   7   0  10       45.02       48.67      4.23 o 
   8   0  10       79.81       85.48      5.31 o 
 -10   1  10        0.00        0.58      3.76 o 
  -9   1  10       66.18       62.00      3.07 o 
  -8   1  10      233.11      231.28      4.32 o 
  -7   1  10      344.23      335.48      3.88 o 
  -6   1  10      894.04      880.45      6.14 o 
  -5   1  10      106.89      121.57      2.35 o 
  -4   1  10      120.86      133.35      2.55 o 
  -3   1  10      126.21      117.29      2.35 o 
  -2   1  10     1926.81     1895.01     14.32 o 
  -1   1  10      373.30      373.21      5.52 o 
   0   1  10      734.59      703.29      3.53 o 
   1   1  10        0.68        1.63      0.88 o 
   2   1  10        3.30        3.53      0.99 o 
   3   1  10      475.66      467.39     13.00 o 
   4   1  10      319.32      290.91     10.52 o 
   5   1  10       22.48       18.29      2.14 o 
   6   1  10       13.54       11.24      2.18 o 
   7   1  10       24.68       31.65      4.91 o 
   8   1  10        6.17        4.59      2.68 o 
 -10   2  10       24.30       22.97      2.51 o 
  -9   2  10       42.54       43.69      3.03 o 
  -8   2  10        0.67        2.12      2.03 o 
  -7   2  10        4.84        4.96      2.08 o 
  -6   2  10        4.55        3.42      2.78 o 
  -5   2  10      148.82      132.00      4.38 o 
  -4   2  10       17.95       21.66      2.64 o 
  -3   2  10       30.09       29.56      2.67 o 
  -2   2  10       22.18       19.71      1.30 o 
  -1   2  10      359.17      377.42      8.86 o 
   0   2  10       10.79        8.90      0.90 o 
   1   2  10      329.65      316.21      6.07 o 
   2   2  10      116.41      104.78      2.10 o 
   3   2  10       14.19       10.08      1.52 o 
   4   2  10      173.97      164.04      3.19 o 
   5   2  10      201.02      190.76      3.70 o 
   6   2  10      200.99      213.39      8.18 o 
   7   2  10       64.96       67.75      3.22 o 
   8   2  10        0.37        3.00      2.09 o 
  -9   3  10       39.98       37.74      4.79 o 
  -8   3  10       25.55       27.66      5.07 o 
  -7   3  10        0.60        0.75      1.60 o 
  -6   3  10        2.56        2.51      1.96 o 
  -5   3  10       35.99       30.37      2.20 o 
  -4   3  10       84.24       86.17      2.87 o 
  -3   3  10        0.01        0.57      1.25 o 
  -2   3  10       54.81       49.78      1.72 o 
  -1   3  10      622.08      626.10      5.44 o 
   0   3  10      305.99      297.72      4.97 o 
   1   3  10      171.05      167.77      2.61 o 
   2   3  10       78.28       71.85      1.98 o 
   3   3  10      325.17      326.05      6.36 o 
   4   3  10        0.47        0.89      2.29 o 
   5   3  10      106.53      108.57      4.67 o 
   6   3  10        0.45       -1.50      3.16 o 
   7   3  10       27.06       23.90      3.79 o 
  -8   4  10        8.91        4.98      2.65 o 
  -7   4  10       41.10       42.69      2.74 o 
  -6   4  10       10.31       12.15      2.28 o 
  -5   4  10       93.07       89.59      3.72 o 
  -4   4  10        6.92        9.68      2.06 o 
  -3   4  10       27.14       31.87      1.81 o 
  -2   4  10       49.79       43.93      1.89 o 
  -1   4  10        3.38        4.65      1.42 o 
   0   4  10      100.49      104.17      3.26 o 
   1   4  10        1.68        1.98      1.43 o 
   2   4  10        1.87        0.24      1.83 o 
   3   4  10      219.69      218.14      6.18 o 
   4   4  10       20.16       26.71      3.61 o 
   5   4  10       32.97       26.36      3.58 o 
  -5   5  10       10.90        9.99      4.00 o 
  -4   5  10        6.29        7.44      3.95 o 
  -3   5  10       42.50       40.79      3.66 o 
  -2   5  10       22.12       29.56      3.20 o 
  -1   5  10        5.82        5.34      2.11 o 
   0   5  10       37.00       36.98      3.51 o 
   1   5  10       37.01       41.97      3.53 o 
   2   5  10       15.92        8.30      2.78 o 
   3   5  10       35.36       36.00      3.81 o 
   4   5  10       54.73       45.80      4.25 o 
 -10   1  11        2.48       -0.28      3.83 o 
  -9   1  11       39.23       40.70      3.53 o 
  -8   1  11       23.79       23.53      1.98 o 
  -7   1  11       10.02       10.77      1.61 o 
  -6   1  11       11.19       10.68      1.25 o 
  -5   1  11      166.70      162.92      3.10 o 
  -4   1  11       66.02       69.45      5.11 o 
  -3   1  11      532.03      544.31      5.47 o 
  -2   1  11      477.67      479.26      4.14 o 
  -1   1  11       19.86       24.19      0.97 o 
   0   1  11      601.86      576.10      5.91 o 
   1   1  11      465.82      450.82      3.38 o 
   2   1  11      100.79       98.48      1.96 o 
   3   1  11       46.75       50.25      2.14 o 
   4   1  11      554.67      506.77     26.06 o 
   5   1  11       79.15       71.45      3.96 o 
   6   1  11        0.16       -0.54      2.10 o 
   7   1  11       57.39       59.25      3.18 o 
   8   1  11       35.55       27.39      4.78 o 
  -9   2  11       17.08       19.90      2.64 o 
  -8   2  11      112.22      115.05      4.50 o 
  -7   2  11        0.03        0.42      2.12 o 
  -6   2  11        3.64        3.89      2.07 o 
  -5   2  11       65.93       66.08      3.55 o 
  -4   2  11       55.11       57.95      3.34 o 
  -3   2  11      246.06      249.82      5.24 o 
  -2   2  11      129.33      127.24      4.60 o 
  -1   2  11      290.10      278.69      6.08 o 
   0   2  11       92.77       80.98      2.13 o 
   1   2  11     1340.43     1276.36     10.98 o 
   2   2  11       33.03       32.77      1.51 o 
   3   2  11      537.46      525.30      5.07 o 
   4   2  11        6.90        8.84      1.68 o 
   5   2  11       53.32       50.96      2.51 o 
   6   2  11       15.08       14.14      2.27 o 
   7   2  11       41.99       46.46      3.06 o 
   8   2  11       58.04       65.21      4.49 o 
  -9   3  11       75.13       76.02      3.53 o 
  -8   3  11       31.34       25.63      6.46 o 
  -7   3  11       62.92       57.62      2.84 o 
  -6   3  11       66.16       68.19      2.90 o 
  -5   3  11      138.61      148.13      7.34 o 
  -4   3  11      268.15      257.02      4.31 o 
  -3   3  11       76.83       72.80      1.97 o 
  -2   3  11       14.91       11.95      1.36 o 
  -1   3  11       18.74       21.65      1.52 o 
   0   3  11     1528.22     1498.83      6.99 o 
   1   3  11        0.38        0.14      1.37 o 
   2   3  11       78.59       77.60      2.06 o 
   3   3  11        3.23        4.15      2.72 o 
   4   3  11      216.57      207.22      5.71 o 
   5   3  11        0.17       -2.22      2.76 o 
   6   3  11       45.26       52.44      4.38 o 
   7   3  11        4.07        5.67      3.37 o 
  -7   4  11        0.19        3.92      2.28 o 
  -6   4  11       11.77       12.71      2.90 o 
  -5   4  11        0.35        0.92      1.87 o 
  -4   4  11      195.49      215.21      4.24 o 
  -3   4  11      222.57      207.31      4.80 o 
  -2   4  11      115.61      124.20      2.62 o 
  -1   4  11      168.56      159.56      2.85 o 
   0   4  11        3.37        3.41      1.48 o 
   1   4  11      543.94      532.68      4.80 o 
   2   4  11      208.54      209.78      7.31 o 
   3   4  11      153.07      163.21      3.81 o 
   4   4  11      143.58      163.78      5.73 o 
   5   4  11        0.30       -2.87      2.95 o 
  -5   5  11      134.98      129.94      5.85 o 
  -4   5  11       29.88       31.09      4.06 o 
  -3   5  11       19.10       24.86      6.72 o 
  -2   5  11       18.59       19.25      4.03 o 
  -1   5  11       12.86       20.56      3.08 o 
   0   5  11       61.49       61.86      4.01 o 
   1   5  11       32.26       37.60      3.55 o 
   2   5  11        1.12       -1.26      2.92 o 
   3   5  11        8.51        5.98      3.10 o 
 -10   0  12        0.17        1.66      3.80 o 
  -9   0  12        2.31        2.89      2.12 o 
  -8   0  12      144.83      149.32      4.39 o 
  -7   0  12        0.05       -1.28      1.87 o 
  -6   0  12      559.45      561.03     19.64 o 
  -5   0  12      241.43      225.64      5.09 o 
  -4   0  12       67.23       74.77      3.26 o 
  -3   0  12       30.88       33.09      2.55 o 
  -2   0  12     3847.15     3981.68     17.18 o 
  -1   0  12      761.22      790.00      7.92 o 
   0   0  12      470.29      430.91      5.92 o 
   1   0  12      380.82      406.20     10.32 o 
   2   0  12      206.74      225.18      4.80 o 
   3   0  12      506.68      494.82      7.32 o 
   4   0  12      255.56      237.48      5.62 o 
   5   0  12      238.97      244.45      6.15 o 
   6   0  12      689.70      697.18     10.40 o 
   7   0  12       72.39       70.38      4.95 o 
   8   0  12       11.41        4.44      4.24 o 
 -10   1  12       33.51       31.45      2.81 o 
  -9   1  12      116.06      119.60      7.08 o 
  -8   1  12       82.75       83.89      2.16 o 
  -7   1  12       26.51       25.01      1.89 o 
  -6   1  12       92.13       86.55      1.90 o 
  -5   1  12      186.77      177.61      3.87 o 
  -4   1  12       78.97       76.85      2.30 o 
  -3   1  12      588.57      574.25      7.17 o 
  -2   1  12       35.57       35.22      1.93 o 
  -1   1  12      626.39      672.48      7.50 o 
   0   1  12       49.06       50.09      1.34 o 
   1   1  12      179.74      163.09      2.18 o 
   2   1  12      145.73      161.41      3.03 o 
   3   1  12        9.78        4.85      1.67 o 
   4   1  12      161.40      155.89      5.48 o 
   5   1  12       13.56       10.96      2.04 o 
   6   1  12      293.46      305.74      5.19 o 
   7   1  12      167.07      165.79      4.38 o 
   8   1  12        1.67        3.32      2.64 o 
  -9   2  12        5.93        4.68      2.32 o 
  -8   2  12       50.65       48.84      3.08 o 
  -7   2  12       68.04       67.18      2.94 o 
  -6   2  12       50.11       42.83      3.61 o 
  -5   2  12       84.20       76.92      3.92 o 
  -4   2  12        5.70        6.50      2.47 o 
  -3   2  12       51.91       48.84      3.16 o 
  -2   2  12      455.35      462.63      6.97 o 
  -1   2  12      751.69      725.33     11.76 o 
   0   2  12      518.72      488.10      9.43 o 
   1   2  12       66.44       62.30      2.15 o 
   2   2  12      379.94      366.84      6.63 o 
   3   2  12      231.52      213.66      3.56 o 
   4   2  12       18.97       25.04      2.09 o 
   5   2  12      102.77      105.16      3.75 o 
   6   2  12        0.00        0.43      2.06 o 
   7   2  12        2.94        5.14      3.97 o 
  -8   3  12        0.08       -0.22      3.06 o 
  -7   3  12       17.50       14.46      2.17 o 
  -6   3  12       14.69       13.28      3.68 o 
  -5   3  12       43.22       36.03      2.47 o 
  -4   3  12        0.14        2.82      1.92 o 
  -3   3  12      177.44      171.20      3.71 o 
  -2   3  12      148.13      140.67      2.49 o 
  -1   3  12      254.61      254.64      3.89 o 
   0   3  12      119.36      109.67      2.33 o 
   1   3  12      467.77      451.18      4.16 o 
   2   3  12       23.44       22.61      3.89 o 
   3   3  12       11.35        9.65      2.82 o 
   4   3  12        6.90        1.71      3.12 o 
   5   3  12       14.02        9.67      3.33 o 
   6   3  12       47.00       43.98      4.48 o 
  -7   4  12        0.48        1.13      2.59 o 
  -6   4  12       18.17       15.58      2.32 o 
  -5   4  12       42.49       46.62      2.80 o 
  -4   4  12       32.89       25.93      2.58 o 
  -3   4  12       11.07       11.79      2.13 o 
  -2   4  12        4.31        1.71      1.41 o 
  -1   4  12       23.62       23.87      1.76 o 
   0   4  12       20.76       21.42      1.71 o 
   1   4  12      138.92      141.53      2.83 o 
   2   4  12       51.70       48.11      2.57 o 
   3   4  12        4.21        3.79      1.86 o 
   4   4  12       19.28       16.86      2.84 o 
   5   4  12       10.65        7.03      2.36 o 
  -5   5  12       55.23       49.47      5.16 o 
  -4   5  12        9.98        2.58      4.05 o 
  -3   5  12       33.64       38.57      4.49 o 
  -2   5  12        2.02       -0.48      2.25 o 
  -1   5  12        2.50        4.40      4.78 o 
   0   5  12        1.83        1.02      2.41 o 
   1   5  12       29.05       38.69      3.58 o 
   2   5  12       35.95       27.92      3.67 o 
   3   5  12       69.64       73.56      4.61 o 
 -10   1  13        3.88        5.17      3.46 o 
  -9   1  13        9.67        6.80      1.54 o 
  -8   1  13       46.27       48.44      2.69 o 
  -7   1  13       40.18       42.35      2.28 o 
  -6   1  13        7.22        7.20      1.73 o 
  -5   1  13       37.51       39.23      2.09 o 
  -4   1  13      116.27      116.23      7.51 o 
  -3   1  13        7.64        4.03      1.40 o 
  -2   1  13      603.59      607.61     14.01 o 
  -1   1  13      274.05      293.51      4.77 o 
   0   1  13      124.86      133.00      6.33 o 
   1   1  13        0.00        0.00      1.03 o 
   2   1  13      692.58      650.81      5.77 o 
   3   1  13      196.16      190.53      6.41 o 
   4   1  13        0.26        2.35      1.83 o 
   5   1  13        6.06        3.76      2.14 o 
   6   1  13        0.83        1.79      2.32 o 
   7   1  13        2.16        2.22      4.26 o 
  -9   2  13      110.34      119.17      4.07 o 
  -8   2  13       18.77       18.61      2.58 o 
  -7   2  13       73.45       68.51      4.19 o 
  -6   2  13      167.95      178.95      5.62 o 
  -5   2  13      137.79      146.36      4.91 o 
  -4   2  13       48.38       44.33      3.43 o 
  -3   2  13      585.72      548.23      7.87 o 
  -2   2  13       63.89       63.27      3.53 o 
  -1   2  13      126.73      130.57      4.43 o 
   0   2  13      199.24      188.41      5.01 o 
   1   2  13      494.31      483.76      4.84 o 
   2   2  13        0.32        1.83      2.59 o 
   3   2  13       55.30       51.02      3.53 o 
   4   2  13      131.64      120.20      4.76 o 
   5   2  13        2.79        2.06      2.99 o 
   6   2  13        4.77       10.72      3.29 o 
   7   2  13       11.69        5.79      3.87 o 
  -8   3  13       67.05       70.67      3.33 o 
  -7   3  13       39.36       49.07      3.53 o 
  -6   3  13       62.75       63.86      3.02 o 
  -5   3  13       34.56       31.65      2.53 o 
  -4   3  13        0.13       -0.02      2.43 o 
  -3   3  13      123.50      128.29      4.58 o 
  -2   3  13      269.67      288.45      4.57 o 
  -1   3  13        0.45       -0.44      1.95 o 
   0   3  13      128.91      130.51      2.70 o 
   1   3  13      237.70      227.90      3.17 o 
   2   3  13      142.01      139.83      3.33 o 
   3   3  13      284.47      269.24      4.47 o 
   4   3  13      210.07      216.82      6.27 o 
   5   3  13        0.63        0.16      3.36 o 
   6   3  13        1.08        1.42      3.64 o 
  -7   4  13        6.19        4.24      2.23 o 
  -6   4  13       49.96       53.14      2.86 o 
  -5   4  13       87.61       87.45      3.29 o 
  -4   4  13      147.98      170.83      4.11 o 
  -3   4  13       99.58       93.83      3.22 o 
  -2   4  13       27.34       26.12      2.44 o 
  -1   4  13        1.52        0.26      1.45 o 
   0   4  13      190.31      188.06      3.19 o 
   1   4  13      233.59      235.84      3.55 o 
   2   4  13      109.96      110.04      3.30 o 
   3   4  13       80.82       80.58      3.02 o 
   4   4  13       22.59       22.59      3.48 o 
   5   4  13      105.17      105.50      3.66 o 
  -4   5  13       15.68       11.27      3.67 o 
  -3   5  13       90.05      101.23      5.91 o 
  -2   5  13       27.07       16.08      4.18 o 
  -1   5  13       41.02       45.03      7.43 o 
   0   5  13        2.71        1.94      2.58 o 
   1   5  13       82.64       85.93      4.57 o 
   2   5  13       45.09       47.74      3.98 o 
 -10   0  14        0.69       -2.78      2.78 o 
  -9   0  14       56.34       59.92      3.89 o 
  -8   0  14       68.79       76.65      3.05 o 
  -7   0  14       40.02       42.90      3.51 o 
  -6   0  14     1037.81     1027.21     11.24 o 
  -5   0  14       31.88       35.77      3.14 o 
  -4   0  14       28.05       28.63      2.62 o 
  -3   0  14      598.49      559.22      7.33 o 
  -2   0  14      982.00      976.75      9.46 o 
  -1   0  14        4.33        3.27      2.12 o 
   0   0  14      340.40      348.57      3.88 o 
   1   0  14      109.54      102.01      3.73 o 
   2   0  14       63.13       57.93      3.30 o 
   3   0  14      353.62      393.64      7.04 o 
   4   0  14      134.74      136.88      4.76 o 
   5   0  14        1.11        2.20      3.15 o 
   6   0  14       95.86       90.43      5.14 o 
   7   0  14      391.27      403.58      9.17 o 
  -9   1  14        1.15        4.05      1.95 o 
  -8   1  14       22.03       26.47      2.03 o 
  -7   1  14        5.43        3.38      1.75 o 
  -6   1  14      113.23      112.56      3.36 o 
  -5   1  14      502.84      495.39      5.38 o 
  -4   1  14        0.02       -0.50      1.56 o 
  -3   1  14       14.31       13.11      1.60 o 
  -2   1  14     1095.54     1095.42     12.72 o 
  -1   1  14     1073.68     1032.15     18.71 o 
   0   1  14      260.00      255.51      3.69 o 
   1   1  14       15.44       15.36      4.59 o 
   2   1  14       10.57        7.46      1.77 o 
   3   1  14       39.21       33.94      2.10 o 
   4   1  14      192.18      197.26      5.00 o 
   5   1  14      214.36      211.33      7.82 o 
   6   1  14      217.32      235.12      9.00 o 
   7   1  14       15.06       13.83      2.84 o 
  -9   2  14       47.51       45.70      4.07 o 
  -8   2  14       21.31       20.77      3.28 o 
  -7   2  14       80.22       80.36      4.64 o 
  -6   2  14       84.23       81.22      4.44 o 
  -5   2  14        4.01        2.76      2.58 o 
  -4   2  14      268.68      243.17      6.01 o 
  -3   2  14      302.09      292.82      6.25 o 
  -2   2  14      384.86      373.52      6.91 o 
  -1   2  14        7.05        6.32      2.62 o 
   0   2  14      748.38      747.51      9.43 o 
   1   2  14       51.27       47.42      3.39 o 
   2   2  14        6.69        6.05      2.59 o 
   3   2  14        2.75        4.04      3.01 o 
   4   2  14       25.26       19.47      3.28 o 
   5   2  14        0.01       -1.66      3.09 o 
   6   2  14       15.95       19.98      4.12 o 
  -8   3  14        0.00       -0.22      2.38 o 
  -7   3  14        4.17        2.64      2.03 o 
  -6   3  14       10.58       10.77      2.60 o 
  -5   3  14       35.67       29.74      3.36 o 
  -4   3  14        5.54        1.76      2.68 o 
  -3   3  14        3.54        4.70      2.67 o 
  -2   3  14       10.83        9.43      2.66 o 
  -1   3  14      289.63      298.42      5.20 o 
   0   3  14      155.93      155.25      8.21 o 
   1   3  14       53.06       54.63      1.97 o 
   2   3  14        5.99        8.46      1.88 o 
   3   3  14        6.48        6.57      2.19 o 
   4   3  14       67.80       77.98      4.47 o 
   5   3  14        0.20        3.42      3.32 o 
   6   3  14       33.04       34.78      4.39 o 
  -7   4  14        0.01       -2.17      2.17 o 
  -6   4  14        5.85       13.08      2.20 o 
  -5   4  14        3.22        1.37      3.55 o 
  -4   4  14        1.94        6.18      2.60 o 
  -3   4  14        0.25        1.95      5.12 o 
  -2   4  14        6.69        8.75      3.90 o 
  -1   4  14        3.48        4.06      1.97 o 
   0   4  14        9.11        9.28      2.10 o 
   1   4  14        0.83        1.68      1.50 o 
   2   4  14        3.99        4.12      1.87 o 
   3   4  14        1.41        0.01      1.92 o 
   4   4  14       24.88       25.79      3.54 o 
  -4   5  14        1.36        4.71      3.84 o 
  -3   5  14       32.33       31.57      4.85 o 
  -2   5  14       19.99       19.18      4.21 o 
  -1   5  14       20.36       15.17      3.95 o 
   0   5  14       15.63       11.09      3.65 o 
   1   5  14        3.73        6.09      3.04 o 
  -9   1  15       11.91       17.73      2.14 o 
  -8   1  15       12.51       14.73      4.24 o 
  -7   1  15        2.08        1.08      1.77 o 
  -6   1  15       13.58       18.52      1.98 o 
  -5   1  15        5.98        5.02      1.60 o 
  -4   1  15      192.93      196.89      3.52 o 
  -3   1  15       86.53       93.31      3.02 o 
  -2   1  15       35.76       42.08      2.08 o 
  -1   1  15      115.72      115.24      2.79 o 
   0   1  15        0.76        0.44      1.59 o 
   1   1  15      262.91      259.95      3.97 o 
   2   1  15       15.54       16.00      1.91 o 
   3   1  15       28.23       27.38      2.06 o 
   4   1  15       63.47       56.65      2.63 o 
   5   1  15        4.62        1.36      2.12 o 
   6   1  15       30.99       33.12      3.05 o 
   7   1  15        1.44        1.28      2.73 o 
  -9   2  15       10.31        5.31      3.20 o 
  -8   2  15       76.44       82.88      4.93 o 
  -7   2  15      105.91      118.14      5.33 o 
  -6   2  15       66.14       68.78      4.11 o 
  -5   2  15       16.32       17.30      3.16 o 
  -4   2  15       12.73       16.49      2.87 o 
  -3   2  15      162.88      165.90      5.21 o 
  -2   2  15      119.45      124.38      4.68 o 
  -1   2  15       59.30       50.58      3.66 o 
   0   2  15      368.13      374.58      7.16 o 
   1   2  15      107.66       95.79      4.38 o 
   2   2  15      440.89      405.99      7.69 o 
   3   2  15        0.16       -0.45      2.91 o 
   4   2  15      156.37      164.86      5.91 o 
   5   2  15        1.42        2.79      3.02 o 
   6   2  15       14.58       17.23      3.66 o 
  -8   3  15       68.01       75.07      7.00 o 
  -7   3  15       10.22        6.94      3.01 o 
  -6   3  15       28.68       28.88      3.35 o 
  -5   3  15      158.54      163.41      5.73 o 
  -4   3  15       61.09       70.56      4.09 o 
  -3   3  15      236.51      218.13      5.98 o 
  -2   3  15       19.18       22.63      3.35 o 
  -1   3  15       16.87       17.66      3.15 o 
   0   3  15       25.71       28.14      2.32 o 
   1   3  15     1060.06     1019.75      8.20 o 
   2   3  15       52.87       59.72      3.97 o 
   3   3  15       85.78       90.06      6.95 o 
   4   3  15        0.07       -1.97      3.38 o 
   5   3  15      137.67      139.14      5.90 o 
  -6   4  15       43.68       48.48      4.68 o 
  -5   4  15       25.40       30.83      2.82 o 
  -4   4  15       61.33       63.43      3.17 o 
  -3   4  15        3.67        5.20      4.09 o 
  -2   4  15       56.14       59.53     10.23 o 
  -1   4  15      108.92      118.32      3.59 o 
   0   4  15      174.89      167.73      4.07 o 
   1   4  15        0.07        1.33      2.65 o 
   2   4  15       19.33       13.35      2.99 o 
   3   4  15      123.55      130.41      8.70 o 
  -3   5  15       82.62       87.82      5.80 o 
  -2   5  15        7.24        8.98      4.05 o 
  -1   5  15       31.94       30.10      4.50 o 
   0   5  15      106.43      109.81      5.63 o 
  -9   0  16       62.88       66.08      4.42 o 
  -8   0  16       13.10        5.30      2.58 o 
  -7   0  16        4.80        6.53      2.61 o 
  -6   0  16      144.89      158.12      5.17 o 
  -5   0  16      509.27      504.31      8.07 o 
  -4   0  16      257.67      263.83      5.83 o 
  -3   0  16      169.41      162.85      4.67 o 
  -2   0  16       38.60       31.48      2.81 o 
  -1   0  16      549.59      545.59      7.79 o 
   0   0  16      448.39      433.61      7.05 o 
   1   0  16      309.08      294.36      6.09 o 
   2   0  16        0.01        0.60      2.40 o 
   3   0  16       15.47       16.08      3.12 o 
   4   0  16      149.55      141.33      5.05 o 
   5   0  16      247.68      247.48      7.11 o 
   6   0  16      407.79      439.98      9.50 o 
  -9   1  16       12.17        8.85      1.83 o 
  -8   1  16      145.87      146.43      3.83 o 
  -7   1  16       62.50       71.53      2.80 o 
  -6   1  16      255.15      254.36      4.40 o 
  -5   1  16       35.88       32.96      2.13 o 
  -4   1  16      294.56      282.88      4.22 o 
  -3   1  16      647.13      627.16     14.06 o 
  -2   1  16      654.33      666.84     15.95 o 
  -1   1  16       82.08       87.42      2.63 o 
   0   1  16        5.03        2.43      1.67 o 
   1   1  16       64.69       56.07      2.43 o 
   2   1  16        9.95        9.58      2.58 o 
   3   1  16      122.18      140.79      5.68 o 
   4   1  16       39.21       47.33      2.66 o 
   5   1  16       22.34       26.71      2.75 o 
   6   1  16        0.01        5.61      2.50 o 
  -8   2  16       13.21       17.25      3.46 o 
  -7   2  16        0.05       -0.13      2.81 o 
  -6   2  16      132.23      128.44      5.37 o 
  -5   2  16      108.07      107.08      4.71 o 
  -4   2  16       24.33       20.60      3.13 o 
  -3   2  16       27.20       29.92      3.19 o 
  -2   2  16      365.19      361.70      7.37 o 
  -1   2  16      137.99      129.62      4.87 o 
   0   2  16       26.57       23.78      3.21 o 
   1   2  16       10.54       10.97      2.97 o 
   2   2  16       44.60       47.39      3.68 o 
   3   2  16       19.35       16.61      3.31 o 
   4   2  16       95.96      103.74      5.16 o 
   5   2  16       19.62       31.19      3.94 o 
   6   2  16      169.14      159.78      6.68 o 
  -7   3  16       42.94       31.49      3.72 o 
  -6   3  16        5.70        7.45      3.26 o 
  -5   3  16       22.93       21.99      3.26 o 
  -4   3  16        4.21        4.75      2.74 o 
  -3   3  16       11.84        6.69      2.89 o 
  -2   3  16       43.86       39.16      3.62 o 
  -1   3  16        1.24       -0.35      2.82 o 
   0   3  16       23.73       26.69      3.46 o 
   1   3  16       68.97       61.11      2.88 o 
   2   3  16       10.35        9.90      3.16 o 
   3   3  16       30.72       34.72      3.71 o 
   4   3  16        8.37        6.38      3.87 o 
   5   3  16       16.59       21.69      4.07 o 
  -6   4  16       12.08        4.97      2.36 o 
  -5   4  16        0.75        1.91      2.99 o 
  -4   4  16        7.22        7.12      2.42 o 
  -3   4  16        3.48        9.24      2.25 o 
  -2   4  16        5.43        6.76      4.46 o 
  -1   4  16        2.05        1.72      4.18 o 
   0   4  16        7.49        7.94      2.63 o 
   1   4  16        0.51       -2.49      3.17 o 
   2   4  16       11.12        5.42      3.52 o 
   3   4  16       28.81       30.19      4.22 o 
  -9   1  17        3.40        5.94      3.08 o 
  -8   1  17        0.38        4.30      2.74 o 
  -7   1  17        3.24        1.60      1.72 o 
  -6   1  17       83.62       85.40      2.90 o 
  -5   1  17        0.38        1.76      1.55 o 
  -4   1  17       21.80       24.63      2.01 o 
  -3   1  17       41.20       39.60      5.53 o 
  -2   1  17       82.19       82.14      5.83 o 
  -1   1  17       14.93       14.14      1.92 o 
   0   1  17      145.53      151.79      4.09 o 
   1   1  17       49.64       48.17      2.34 o 
   2   1  17       67.64       57.85      2.67 o 
   3   1  17        1.70        2.64      1.86 o 
   4   1  17      100.42       90.83      3.31 o 
   5   1  17        9.77        9.16      2.85 o 
   6   1  17       11.27       16.96      3.23 o 
  -8   2  17       60.86       72.48      5.11 o 
  -7   2  17       12.37        6.99      3.34 o 
  -6   2  17        5.09        7.86      2.96 o 
  -5   2  17      275.96      260.02      6.78 o 
  -4   2  17       71.12       82.28      4.33 o 
  -3   2  17        6.84        6.31      2.85 o 
  -2   2  17       79.29       88.15      4.46 o 
  -1   2  17        8.99        8.10      3.02 o 
   0   2  17       10.84       11.32      3.00 o 
   1   2  17      183.31      173.17      5.63 o 
   2   2  17      136.36      134.86      5.24 o 
   3   2  17       99.62       98.96      5.00 o 
   4   2  17        4.16       -0.19      3.48 o 
   5   2  17       44.08       48.87      4.61 o 
  -7   3  17       54.43       62.56      4.22 o 
  -6   3  17      125.42      127.59      5.57 o 
  -5   3  17      136.57      134.63      5.38 o 
  -4   3  17       12.14       19.37      3.20 o 
  -3   3  17       25.59       21.39      3.38 o 
  -2   3  17      171.04      178.20      5.89 o 
  -1   3  17      109.68      113.92      5.18 o 
   0   3  17       22.06       29.12      2.62 o 
   1   3  17       86.96       85.57      4.53 o 
   2   3  17       14.12        9.45      3.36 o 
   3   3  17       45.62       54.93      4.47 o 
   4   3  17      105.23      104.25      5.67 o 
  -5   4  17       34.89       37.42      3.01 o 
  -4   4  17       23.96       25.97      3.10 o 
  -3   4  17      312.51      348.66      9.90 o 
  -2   4  17       29.64       35.75      3.07 o 
  -1   4  17       11.36       12.86      6.72 o 
   0   4  17        0.71        2.56      4.09 o 
   1   4  17       94.57       92.93      5.17 o 
   2   4  17      154.47      171.76      6.55 o 
  -8   0  18       78.83       97.61      4.77 o 
  -7   0  18       50.01       47.38      3.53 o 
  -6   0  18      212.83      216.42      6.00 o 
  -5   0  18      232.29      219.44      5.81 o 
  -4   0  18      345.59      343.11      7.02 o 
  -3   0  18       55.40       56.99      3.53 o 
  -2   0  18      443.39      438.39      7.63 o 
  -1   0  18      690.96      702.07      9.45 o 
   0   0  18       10.68       16.08      2.97 o 
   1   0  18        4.61        5.18      2.85 o 
   2   0  18        2.83        1.21      2.58 o 
   3   0  18      100.16      102.40      4.76 o 
   4   0  18      363.46      364.79      7.93 o 
   5   0  18       90.39       98.47      5.48 o 
  -8   1  18       48.75       44.70      4.12 o 
  -7   1  18        0.71       -2.76      2.76 o 
  -6   1  18        1.89        5.66      1.78 o 
  -5   1  18      344.32      339.96      8.82 o 
  -4   1  18      113.10      109.77      3.06 o 
  -3   1  18        1.97        0.73      1.65 o 
  -2   1  18        5.39       11.73      4.21 o 
  -1   1  18      104.28       99.17      2.95 o 
   0   1  18      270.36      271.06      8.02 o 
   1   1  18       31.40       34.59      2.74 o 
   2   1  18        2.89        3.31      1.87 o 
   3   1  18       25.36       29.90      4.22 o 
   4   1  18      102.56       96.63      3.40 o 
   5   1  18      129.50      125.84      4.00 o 
  -8   2  18      106.08      101.07      5.15 o 
  -7   2  18       24.10       23.59      3.18 o 
  -6   2  18       32.47       25.06      3.67 o 
  -5   2  18        3.98        5.29      2.82 o 
  -4   2  18       42.92       40.64      3.78 o 
  -3   2  18       99.90       88.22      4.46 o 
  -2   2  18       67.41       59.43      4.21 o 
  -1   2  18       75.61       81.68      4.45 o 
   0   2  18      169.47      165.72      5.60 o 
   1   2  18       28.11       21.86      3.20 o 
   2   2  18        7.24        9.12      3.28 o 
   3   2  18      120.13      128.63      5.65 o 
   4   2  18      106.65      100.02      5.52 o 
  -6   3  18        2.92        0.21      2.63 o 
  -5   3  18        0.85        0.81      2.92 o 
  -4   3  18        5.92        8.09      2.88 o 
  -3   3  18        3.18        4.34      3.25 o 
  -2   3  18        0.01        1.10      3.31 o 
  -1   3  18       70.29       67.69      4.45 o 
   0   3  18        4.92        5.32      3.23 o 
   1   3  18       23.49       21.25      3.55 o 
   2   3  18       35.57       32.66      3.96 o 
   3   3  18       12.77       21.37      4.25 o 
  -4   4  18       29.09       23.42      2.48 o 
  -3   4  18       48.38       63.47      6.89 o 
  -2   4  18       19.25       23.44      2.87 o 
  -1   4  18       14.10       15.86      4.31 o 
   0   4  18        3.02        5.83      5.10 o 
   1   4  18        3.13        6.56      3.39 o 
  -8   1  19        0.04       -2.94      2.94 o 
  -7   1  19        0.64        2.01      2.88 o 
  -6   1  19       29.93       34.75      3.54 o 
  -5   1  19       10.23        8.18      2.55 o 
  -4   1  19       49.95       41.49      5.24 o 
  -3   1  19        2.27       -1.87      1.87 o 
  -2   1  19      127.42      135.87      3.91 o 
  -1   1  19        1.23        0.58      1.90 o 
   0   1  19       98.02      101.88      3.19 o 
   1   1  19        8.87        6.24      2.02 o 
   2   1  19       51.15       43.37      2.58 o 
   3   1  19       40.36       36.50      2.65 o 
   4   1  19       67.50       71.47      6.87 o 
  -7   2  19       10.09       21.79      3.55 o 
  -6   2  19      129.13      126.95      5.41 o 
  -5   2  19      135.81      145.41      5.72 o 
  -4   2  19       11.56       13.30      3.37 o 
  -3   2  19       45.31       46.38      3.86 o 
  -2   2  19       68.31       71.75      4.54 o 
  -1   2  19       59.99       51.83      4.27 o 
   0   2  19        3.71        5.18      3.17 o 
   1   2  19      251.69      242.86      6.75 o 
   2   2  19        0.25       -0.25      3.26 o 
   3   2  19       15.79       14.09      3.61 o 
   4   2  19       16.31       15.37      3.45 o 
  -6   3  19        8.33        6.16      2.63 o 
  -5   3  19       27.63       30.18      3.80 o 
  -4   3  19       95.34      101.84      5.00 o 
  -3   3  19       87.63      105.03      5.35 o 
  -2   3  19       22.90       24.28      3.47 o 
  -1   3  19       13.14        8.13      3.01 o 
   0   3  19       23.96       27.04      3.71 o 
   1   3  19       23.69       31.43      3.93 o 
   2   3  19      262.36      243.81      7.30 o 
  -2   4  19       51.02       54.52      3.34 o 
  -1   4  19        1.94        3.94      2.46 o 
  -7   0  20        0.22        5.88      2.47 o 
  -6   0  20       65.98       57.15      3.73 o 
  -5   0  20        0.62        4.13      2.58 o 
  -4   0  20        8.93        6.57      2.48 o 
  -3   0  20       73.94       83.08      4.44 o 
  -2   0  20      130.24      144.84      5.11 o 
  -1   0  20       49.44       50.46      3.66 o 
   0   0  20        0.36       -1.01      2.52 o 
   1   0  20       67.66       79.09      4.35 o 
   2   0  20      137.86      123.77      5.02 o 
   3   0  20       57.41       59.63      4.42 o 
   4   0  20       13.73       25.24      4.11 o 
  -7   1  20      126.85      124.19      5.34 o 
  -6   1  20       11.98        9.49      2.70 o 
  -5   1  20        2.66        4.92      2.90 o 
  -4   1  20        1.80        1.26      2.69 o 
  -3   1  20       19.54       17.71      3.39 o 
  -2   1  20      232.34      235.91      6.63 o 
  -1   1  20      173.06      169.41      3.87 o 
   0   1  20      180.41      193.29      4.11 o 
   1   1  20        9.92        9.29      3.17 o 
   2   1  20       46.22       45.58      2.80 o 
   3   1  20      123.70      124.61      3.76 o 
   4   1  20      185.45      188.16      4.65 o 
  -7   2  20        0.07        2.82      2.63 o 
  -6   2  20        6.41        1.05      3.08 o 
  -5   2  20       44.73       44.20      4.19 o 
  -4   2  20       48.92       45.53      4.09 o 
  -3   2  20       72.60       68.69      4.54 o 
  -2   2  20       25.27       28.19      3.70 o 
  -1   2  20        0.07       -2.44      2.89 o 
   0   2  20        5.32        5.10      3.44 o 
   1   2  20      143.70      145.94      5.75 o 
   2   2  20       20.78       24.98      3.60 o 
   3   2  20       14.55       19.44      3.86 o 
  -5   3  20        0.50        0.47      2.97 o 
  -4   3  20        5.36       -0.05      2.81 o 
  -3   3  20       10.94        9.60      3.28 o 
  -2   3  20       12.07       12.95      3.63 o 
  -1   3  20        7.51        5.33      3.40 o 
   0   3  20       43.42       43.93      4.37 o 
   1   3  20       20.71       28.91      4.42 o 
  -7   1  21        1.12       -1.63      2.54 o 
  -6   1  21        0.12       -3.02      3.09 o 
  -5   1  21       84.37       86.87      4.64 o 
  -4   1  21        9.48        6.83      2.74 o 
  -3   1  21       24.30       24.02      3.84 o 
  -2   1  21        0.02        2.82      3.46 o 
  -1   1  21       14.20       14.11      3.39 o 
   0   1  21       19.43       14.21      3.36 o 
   1   1  21       57.64       63.86      4.65 o 
   2   1  21       37.48       38.01      3.88 o 
   3   1  21       23.24       23.17      3.79 o 
  -6   2  21       69.90       76.75      4.79 o 
  -5   2  21        0.35        2.00      2.75 o 
  -4   2  21       34.45       35.90      4.01 o 
  -3   2  21       39.45       45.94      4.22 o 
  -2   2  21       99.90      112.95      5.56 o 
  -1   2  21        3.19        3.91      3.45 o 
   0   2  21        0.97        0.59      3.42 o 
   1   2  21        1.16        5.21      3.66 o 
   2   2  21       59.58       45.41      4.36 o 
  -4   3  21       18.97       16.72      3.25 o 
  -3   3  21       30.22       30.83      4.04 o 
  -2   3  21        4.17        1.71      3.33 o 
  -1   3  21       32.17       40.34      4.33 o 
   0   3  21       61.09       59.17      4.85 o 
  -6   0  22       30.96       25.24      2.73 o 
  -5   0  22        0.91       -2.20      2.20 o 
  -4   0  22       83.27       79.77      4.08 o 
  -3   0  22        0.22        0.34      2.97 o 
  -2   0  22        0.22       -1.70      2.70 o 
  -1   0  22       44.36       50.24      4.02 o 
   0   0  22      448.34      418.68      8.57 o 
   1   0  22       26.99       29.63      3.45 o 
   2   0  22        4.33        6.46      3.42 o 
  -6   1  22        0.08        2.00      2.70 o 
  -5   1  22        3.65        0.76      2.76 o 
  -4   1  22       75.29       80.44      4.53 o 
  -3   1  22       85.06       86.38      5.12 o 
  -2   1  22      111.10      116.66      5.47 o 
  -1   1  22      129.22      135.51      5.86 o 
   0   1  22        0.05       -3.21      3.48 o 
   1   1  22      207.87      221.68      7.12 o 
   2   1  22       52.41       54.37      4.73 o 
  -5   2  22       37.05       33.74      3.58 o 
  -4   2  22        2.64        3.95      3.09 o 
  -3   2  22        3.78        2.70      3.36 o 
  -2   2  22        6.74        3.04      3.60 o 
  -1   2  22       69.22       73.91      4.81 o 
   0   2  22      115.78      113.01      5.53 o 
   1   2  22       20.68       26.94      4.26 o 
  -5   1  23       30.03       26.15      3.33 o 
  -4   1  23       11.02        4.25      3.64 o 
  -3   1  23        1.66        7.15      3.60 o 
  -2   1  23        1.33        0.16      3.01 o 
  -1   1  23        3.80       10.72      3.49 o 
   0   1  23        1.41       -1.12      3.22 o 
   1   1  23       48.37       43.58      4.60 o 
  -3   2  23       32.85       40.82      4.79 o 
  -2   2  23        2.06       -1.87      3.21 o 
  -1   2  23       57.56       72.47      5.35 o 
  -3   0  24       57.13       65.28      4.71 o 
  -2   0  24      157.24      166.74      6.34 o 
  -1   0  24       55.21       48.65      4.31 o 
   0   0  24       86.52      110.15      5.58 o 
  -3   1  24       41.28       56.33      4.92 o 
  -2   1  24        2.69        3.49      3.54 o 
  -1   1  24       63.00       68.40      4.97 o 
                                                 
